# Supplementary material for: Study on the Mechanism of Molecular Weight Reduction of Polyethylene Based on Fe-Montmorillonite and Its Potential Application
Source: Polymers (Basel). 2023 Mar 14;15(6):1429. doi: 10.3390/polym15061429 (PMC10057148; doi:10.3390/polym15061429)
Supplement: Supplementary file 1 [file polymers-15-01429-s001.zip]

Archive with 1 entries (1 files):
- polymers-2273079-supplementary.pdf
